# Supplementary material for: Case Report: Analysis of Plasma Extracellular Vesicles in a Triple Negative Spindle-Cell Metaplastic Breast Cancer Patient
Source: Front Med (Lausanne). 2022 Mar 9;9:827206. doi: 10.3389/fmed.2022.827206 (PMC8959346; doi:10.3389/fmed.2022.827206)
Supplement: Supplementary file 1 [file Table_1.XLSX]

## Sheet: Foglio1
	Case Report Patient vs Metastatic Breast Cancer patients
small RNA	logFC	p-value	q-value
hsa-let-7a-3p	-6.58123	0.000524492	0.0125309
hsa-miR-29b-3p	-6.53387	0.00066944	0.0145879
hsa-miR-15b-5p	-6.30911	0.00245586	0.0272095
hsa-miR-200a-3p	-5.94674	0.00166195	0.0227511
hsa-miR-598-3p	-5.92862	0.000752744	0.0149857
hsa-miR-30e-3p	-5.81342	0.000499018	0.0122167
hsa-miR-144-5p	-5.68216	0.00417537	0.0342139
hsa-miR-3613-5p	-5.61196	0.00638947	0.0454133
hsa-miR-361-3p	-5.60461	0.000194573	0.00953932
hsa_piR_019675/gb/DQ596992/Homo	-5.60283	0.00296516	0.0301835
hsa-miR-664b-5p	-5.53725	0.000944559	0.0170278
hsa-miR-3135b	-5.53102	0.000646388	0.0142421
hsa-miR-5089-5p	-5.51913	0.00380216	0.0332332
hsa-miR-1183	-5.51626	0.000426976	0.0112078
hsa-miR-374c-5p	-5.50362	0.00420935	0.0343504
hsa-miR-5189-3p	-5.47703	0.00153206	0.02193
hsa-miR-144-3p	-5.43705	0.0018013	0.0236554
hsa-miR-4652-3p	-5.39945	0.00305747	0.0303469
hsa-miR-628-3p	-5.39491	0.00171433	0.0232843
hsa-miR-501-5p	-5.3505	2.14569e-05	0.0085098
hsa-miR-606	-5.3146	0.000429547	0.0112078
hsa-miR-323b-5p	-5.30692	0.00417523	0.0342139
hsa-miR-6796-5p	-5.30067	0.000223662	0.00953932
hsa-miR-1244	-5.29511	0.00010977	0.00953932
hsa-miR-6129	-5.28552	0.00234044	0.0266729
hsa-miR-29c-5p	-5.26933	0.00381377	0.0332332
hsa-miR-3675-3p	-5.2688	0.00405978	0.0341125
hsa-miR-3127-3p	-5.26375	0.00737074	0.0495464
hsa-miR-222-3p	-5.2627	0.00635993	0.045366
hsa-miR-1258	-5.24257	0.00344173	0.032045
hsa-miR-4725-3p	-5.24251	0.000277568	0.00953932
hsa-miR-4665-5p	-5.23099	0.00151748	0.02193
hsa-miR-379-5p	-5.21862	0.000859065	0.0162241
hsa-miR-3691-3p	-5.2116	0.00217855	0.0257147
hsa-miR-4765	-5.21006	0.00233063	0.0266729
hsa-miR-6777-5p	-5.20934	0.00444286	0.0356688
hsa-miR-106b-3p	-5.20334	0.00193586	0.0246078
hsa-miR-98-3p	-5.19831	0.00114072	0.0188505
hsa-miR-623	-5.19311	0.000724412	0.0149857
hsa-miR-6730-5p	-5.18581	0.00179745	0.0236554
hsa-miR-203b-3p	-5.16478	0.00158852	0.0223407
hsa-let-7a-2-3p	-5.1637	0.00011392	0.00953932
hsa-miR-3122	-5.10483	0.000251373	0.00953932
hsa-miR-338-3p	-5.09621	0.00079761	0.0153559
hsa-miR-933	-5.09621	0.00079761	0.0153559
hsa-miR-551a	-5.07675	0.00175229	0.0233207
hsa-miR-504-3p	-5.07581	0.00362086	0.032837
hsa-miR-186-5p	-5.05925	0.00201414	0.0247237
hsa-miR-6793-3p	-5.0531	0.00148456	0.02193
hsa-miR-4676-5p	-5.04575	0.00385459	0.0332332
hsa-miR-3679-5p	-5.02193	0.00287738	0.0298735
hsa-miR-1180-3p	-5.0069	0.00260515	0.0279525
hsa-miR-885-5p	-4.98262	0.00651499	0.0458129
hsa-miR-30a-3p	-4.9803	0.00523206	0.0393302
hsa-miR-3129-5p	-4.92559	0.000904093	0.0165943
hsa-miR-380-5p	-4.92559	0.000755708	0.0149857
hsa-miR-6084	-4.91997	0.00306071	0.0303469
hsa-miR-1915-3p	-4.90314	0.00572745	0.0420649
hsa-miR-874-3p	-4.87805	0.00382585	0.0332332
hsa-miR-7977	-4.86302	0.00474961	0.0373749
hsa-miR-3653-5p	-4.8608	0.00423957	0.0344552
hsa-miR-6511b-3p	-4.84692	0.00231374	0.0266729
hsa-miR-6877-5p	-4.79409	0.00262187	0.0279525
hsa-miR-6748-3p	-4.7845	0.00204473	0.0247237
hsa-miR-490-3p	-4.77695	0.00149696	0.02193
hsa-miR-7855-5p	-4.77126	0.00131802	0.0205798
hsa-miR-1276	-4.73525	0.00188241	0.0242391
hsa-miR-939-5p	-4.72759	0.00145652	0.02193
hsa-miR-7161-5p	-4.72201	0.00414434	0.0342139
hsa-miR-3653-3p	-4.71052	0.00480664	0.0375258
hsa-miR-92b-5p	-4.70989	0.00513248	0.0389951
hsa-miR-32-5p	-4.70566	0.00318728	0.0308311
hsa-miR-6763-3p	-4.68538	0.002151	0.0255415
hsa-miR-4726-3p	-4.66294	0.00715439	0.0487531
hsa_piR_016659/gb/DQ592932/Homo	-2.26213	0.000468125	0.0117505
hsa-miR-142-5p	-2.17853	0.00240257	0.0271252
hsa-miR-26a-2-3p	-2.03911	0.0036446	0.032837
hsa-miR-26b-5p	-1.92655	0.00705355	0.0482317
hsa-miR-92a-3p	-1.79262	0.00412913	0.0342139
hsa-miR-30e-5p	-1.70588	0.00250815	0.0276315
hsa_piR_008113/gb/DQ581032/Homo	-1.52329	0.0057983	0.0422722
hsa-miR-92b-3p	-1.34587	0.000257866	0.00953932
hsa-miR-15a-5p	-1.25371	0.00443233	0.0356688
hsa-miR-150-5p	-1.23911	0.00164126	0.0227511
hsa-miR-1307-3p	-1.19237	0.00383169	0.0332332
hsa-miR-199a-5p	-1.18955	0.00672931	0.0468717
hsa-miR-190a-5p	-1.05339	0.00605277	0.0434878
hsa-miR-664b-3p	-0.481481	0.00597026	0.043051
hsa-miR-4683	-0.432399	0.00110017	0.0188073
hsa-miR-658	-0.234775	0.00389946	0.0333181
hsa-miR-6794-5p	0.453023	0.00314869	0.0306923
hsa-miR-3648	0.631678	0.000706879	0.0149121
hsa-miR-4726-5p	0.69209	0.00459887	0.0366521
hsa-miR-1266-5p	0.819621	0.00741192	0.049644
hsa-miR-4429	0.835208	0.00596599	0.043051
hsa-miR-2682-5p	0.927406	0.00525593	0.0393302
hsa-miR-6891-3p	0.952876	0.00722133	0.0490408
hsa_piR_020500/gb/DQ598190/Homo	0.969582	0.00676228	0.0468867
hsa_piR_001124/gb/DQ571451/Homo	1.21396	0.00203399	0.0247237
hsa-miR-6749-5p	1.3746	0.00345821	0.032045
hsa-miR-320e	1.81971	5.37931e-05	0.00953932
hsa-miR-320d	2.03902	0.00482953	0.0375567
hsa-miR-181b-5p	2.78543	0.00252281	0.0276395
hsa-miR-7107-3p	6.03086	0.000224603	0.00953932
hsa-miR-1263	6.09645	0.000219798	0.00953932
hsa-miR-6516-5p	6.43748	0.000197133	0.00953932
